# Supplementary material for: Multi-Omics Revealed Resveratrol and β-Hydroxy-β-methyl Butyric Acid Alone or in Combination Improved the Jejunal Function in Tibetan Sheep
Source: Antioxidants (Basel). 2024 Jul 24;13(8):892. doi: 10.3390/antiox13080892 (PMC11351831; doi:10.3390/antiox13080892)
Supplement: Supplementary file 1 [file antioxidants-13-00892-s001.zip]

Archive with 1 entries (1 files):
- antioxidants-3095915-supplementary.pdf
